# Supplementary material for: A Qualitative Study of Preschool Children’s Perspectives on an Oral Health Promotion Program in New South Wales, Australia
Source: Children (Basel). 2024 Apr 1;11(4):415. doi: 10.3390/children11040415 (PMC11049284; doi:10.3390/children11040415)
Supplement: Supplementary file 1 [file children-11-00415-s001.zip]

Archive with 1 entries (1 files):
- children-2901671-supplementary.pdf
